# Supplementary material for: Impact of a structured review session on medical student psychiatry subject examination performance
Source: F1000Res. 2015 Oct 14;4:897. Originally published 2015 Sep 24. [Version 2] doi: 10.12688/f1000research.7091.2 (PMC4648197; doi:10.12688/f1000research.7091.2)
Supplement: Medical student scores on the psychiatry NBME subject examination before and after institution of a mandatory review session — Date: Month and year of test administration, associated with the group of students that completed the clerkship block in the previous four weeks; NBME Form: ID number of the specific version of the NBME subject examination administered to the group (i.e. form 2010–2 was the second test of the series written in 2010); Scores: Scaled scores for each student taking the exam in the clerkship block. [file f1000research-4-7774-s0000.tgz]

Archive with 1 entries (1 files):
- 66f68988-9c72-4593-91bd-3f130485a94b_Shelf_data_raw.zip
